# Supplementary material for: Glycan and Protein Analysis of Glycoengineered Bacterial E. coli Vaccines by MALDI-in-Source Decay FT-ICR Mass Spectrometry
Source: Anal Chem. 2022 Mar 16;94(12):4979–87. doi: 10.1021/acs.analchem.1c04690 (PMC8969423; doi:10.1021/acs.analchem.1c04690)
Supplement: Supplementary file 2 — ac1c04690_si_002.xlsx [file ac1c04690_si_002.xlsx]

## Sheet: Title
					Supporting Information
					Tables
		Glycan and protein analysis of glycoengineered bacterial E. coli vaccines by MALDI-in-source decay FT-ICR mass spectrometry
		Simone Nicolardi*a, Renzo Danuserb, Viktoria Dotz#c, Elena Domínguez-Vegaa, Ali Al Kaabib, Michel Beurretc, Chakkumkal Anishc, and Manfred Wuhrera
		a Center for Proteomics and Metabolomics, Leiden University Medical Center, Albinusdreef 2, 2333 ZA Leiden, The Netherlands b Janssen Vaccines AG (Branch of Cilag GmbH International), Rehhagstrasse 79, CH-3018 Bern, Switzerland c Bacterial Vaccine Discovery & Early Development, Janssen Vaccines and Prevention B.V., Archimedesweg 4-6, 2333 CN Leiden, The Netherlands
		*Corresponding author: Simone Nicolardi Center for Proteomics and Metabolomics, Leiden University Medical Center, Albinusdreef 2, 2333 ZA Leiden, The Netherlands. E-mail: s.nicolardi@lumc.nl
		#Current address: BioTherapeutics Analytical Development, Janssen Biologics B.V., Einsteinweg 101, 2333 CB Leiden, The Netherlands
	Table #	Worksheet title
	Table S1	Theoretical ISD Fragments EPA
	Table S2	Observed ISD fragments EcoO2
	Table S3	Observed ISD fragments EcoO6A
	Table S4	Observed ISD fragments EcoO25B
	Table S5	Theoretical m/z-values or RUs fragment ions

## Sheet: Table S1
	Table S1: Theoretical ISD Fragments EPA
	Theoretical fragment ions were generated in http://prospector.ucsf.edu/prospector/cgi-bin/msform.cgi?form=msproduct
	Positive ion mode				Negative ion mode
	m/z	Fragment type			m/z	Fragment type
	75.0553	c'1			73.0407	c'1
	105.055	z'1			103.04	z'1
	120.066	y1			118.051	c'2
	162.087	c'2			160.073	z'2
	176.092	z'2			174.077	c'3
	191.103	y2			189.088	c'4
	219.109	c'3			217.094	z'3
	276.13	c'4			274.116	c'5
	290.135	z'3			288.12	z'4
	305.146	y3			303.131	c'6
	333.152	c'5			331.137	z'5
	418.193	z'4			416.179	c'7
	433.204	y4			431.19	z'6
	448.179	c'6			446.164	z'7
	533.22	z'5			531.206	c'8
	548.231	y5			546.217	z'8
	576.237	c'7			574.223	c'9
	590.242	z'6			588.227	z'9
	605.253	y6			603.238	z'10
	647.263	z'7			645.249	c'10
	662.274	y7			660.259	c'11
	690.28	c'8			688.266	z'11
	704.285	z'8			702.27	c'12
	719.295	y8			717.281	c'13
	761.317	c'9			759.303	z'12
	791.317	z'9			789.302	c'14
	806.327	y9			804.313	c'15
	848.338	z'10			846.324	z'13
	862.365	c'10			860.35	c'16
	863.349	y10			861.334	z'14
	919.386	c'11			917.372	c'17
	961.422	z'11			959.408	z'15
	976.433	y11			974.418	c'18
	1006.42	c'12			1004.4	z'16
	1063.44	c'13			1061.43	c'19
	1089.52	z'12			1087.5	c'20
	1104.53	y12			1102.51	c'21
	1120.46	c'14			1118.45	z'19
	1177.48	c'15			1175.47	c'22
	1202.6	z'13			1200.59	z'20
	1217.61	y13			1215.6	c'23
	1305.58	c'16			1303.56	c'24
	1317.63	z'14			1315.61	z'22
	1332.64	y14			1330.62	z'23
	1418.66	c'17			1416.65	z'24
	1446.67	z'15			1444.66	c'25
	1461.68	y15			1459.67	c'26
	1489.7	c'18			1487.68	z'25
	1602.77	z'16			1600.76	c'27
	1617.78	y16			1615.77	z'26
	1618.74	c'19			1616.73	c'28
	1714.84	y17			1712.82	c'29
	1747.78	c'20			1745.77	z'28
	1811.89	y18			1809.87	z'29
	1818.82	c'21			1816.81	c'30
	1924.97	z'19			1922.96	c'31
	1939.98	y19			1937.97	z'30
	1965.89	c'22			1963.88	c'32
	1981.99	z'20			1979.98	z'31
	1997	y20			1994.99	z'32
	2080.92	c'23			2078.9	c'33
	2094.06	y21			2092.04	c'34
	2194	c'24			2191.99	z'33
	2207.11	z'22			2205.09	c'35
	2222.12	y22			2220.1	z'34
	2294.14	z'23			2292.12	c'36
	2309.15	y23			2307.13	z'35
	2365.17	z'24			2363.16	c'37
	2380.08	c'25			2378.07	z'36
	2380.19	y24			2378.17	c'38
	2494.12	c'26			2492.11	c'39
	2528.24	z'25			2526.22	z'38
	2543.25	y25			2541.23	c'40
	2623.17	c'27			2621.15	z'39
	2643.26	z'26			2641.25	z'40
	2658.28	y26			2656.26	c'41
	2726.17	c'28			2724.16	c'42
	2755.33	y27			2753.31	c'43
	2797.21	c'29			2795.2	z'42
	2853.4	z'28			2851.39	z'43
	2868.41	y28			2866.4	c'44
	2924.44	z'29			2922.42	z'44
	2925.31	c'30			2923.29	c'45
	2939.45	y29			2937.43	z'45
	2996.34	c'31			2994.33	z'46
	3011.47	z'30			3009.46	c'46
	3026.48	y30			3024.47	z'47
	3099.35	c'32			3097.34	c'47
	3124.55	z'31			3122.54	z'48
	3139.57	y31			3137.55	c'49
	3195.59	z'32			3193.58	z'49
	3198.42	c'33			3196.41	c'50
	3210.6	y32			3208.59	c'51
	3311.51	c'34			3309.49	c'52
	3323.65	z'33			3321.64	z'51
	3338.66	y33			3336.65	z'52
	3426.53	c'35			3424.52	c'53
	3452.69	z'34			3450.68	c'54
	3467.7	y34			3465.69	z'54
	3539.62	c'36			3537.6	c'55
	3580.79	z'35			3578.77	c'56
	3595.8	y35			3593.78	z'55
	3667.71	c'37			3665.7	z'56
	3695.81	z'36			3693.8	c'57
	3710.83	y36			3708.81	c'58
	3782.74	c'38			3780.72	c'59
	3807.88	y37			3805.86	z'58
	3839.76	c'39			3837.75	c'60
	3905.95	z'38			3903.94	z'59
	3920.96	y38			3918.95	z'60
	3938.83	c'40			3936.81	c'61
	3992.98	z'39			3990.97	z'61
	4007.99	y39			4005.98	c'62
	4080.02	z'40			4078	z'62
	4094.93	c'41			4092.91	c'63
	4095.03	y40			4093.01	z'63
	4181.96	c'42			4179.95	c'64
	4192.08	y41			4190.06	z'64
	4268.99	c'43			4266.98	c'65
	4292.1	z'42			4290.08	z'65
	4307.11	y42			4305.09	c'66
	4405.18	z'43			4403.16	c'67
	4420.19	y43			4418.18	c'68
	4425.09	c'44			4423.08	z'67
	4520.21	z'44			4518.19	c'69
	4535.22	y44			4533.2	z'68
	4556.14	c'45			4554.12	c'70
	4577.23	z'45
	4592.24	y45
	4634.25	z'46
	4643.17	c'46
	4649.26	y46
	4733.32	z'47
	4742.24	c'47
	4748.33	y47
	4847.36	z'48
	4862.37	y48
	4954.32	c'49
	5003.46	z'49
	5018.47	y49
	5025.35	c'50
	5115.53	y50
	5138.44	c'51
	5209.47	c'52
	5215.54	z'51
	5230.55	y51
	5316.59	z'52
	5324.5	c'53
	5331.6	y52
	5425.55	c'54
	5428.65	y53
	5526.73	z'54
	5539.59	c'55
	5541.74	y54
	5596.61	c'56
	5597.76	z'55
	5612.77	y55
	5684.8	z'56
	5699.81	y56
	5724.67	c'57
	5781.69	c'58
	5796.86	y57
	5880.76	c'59
	5894.93	z'58
	5909.94	y58
	5993.85	c'60
	5994	z'59
	6009.01	y59
	6093.07	z'60
	6108.08	y60
	6130.9	c'61
	6194.12	z'61
	6209.13	y61
	6293.97	c'62
	6350.22	z'62
	6365.23	y62
	6381	c'63
	6479.26	z'63
	6494.27	y63
	6512.04	c'64
	6550.3	z'64
	6565.31	y64
	6611.11	c'65
	6663.38	z'65
	6678.39	y65
	6724.19	c'66
	6775.44	y66
	6853.23	c'67
	6910.26	c'68
	6946.51	z'67
	6961.52	y67
	6967.28	c'69
	7003.53	z'68
	7018.55	y68
	7081.32	c'70
	7131.63	y69

## Sheet: Table S2
	Table S2: Observed ISD fragments EcoO2
	Assigned fragments in positive ion mode MS						Assigned fragments in negative ion mode MS
	Fragment Type	Theoretical m/z	Observed m/z	Error (ppm)			Fragment Type	Theoretical m/z	Observed m/z	Error (ppm)
	c'17	1418.66	1418.66	-1.55076			c'10	860.35	860.351	0.525367
	c'18	1489.7	1489.7	-1.14117			c'11	917.372	917.372	-0.0523234
	c'19	1618.74	1618.74	-1.85329			c'12	1004.4	1004.4	0.748703
	c'20	1747.78	1747.78	-1.4876			c'13	1061.43	1061.42	-0.798926
	c'21	1818.82	1818.82	-1.53946			c'14	1118.45	1118.45	0.225312
	c'22	1965.89	1965.89	-2.08557			c'15	1175.47	1175.47	-0.89156
	c'23	2080.92	2080.91	-1.87417			c'16	1303.56	1303.56	-0.190248
	c'24	2194	2194	-1.5041			c'17	1416.65	1416.65	0.177885
	c'25	2380.08	2380.08	-1.34449			c'18	1487.68	1487.69	0.841576
	c'26	2494.12	2494.12	-3.12735			c'6	446.164	446.164	0.564815
	c'27	2623.17	2623.16	-1.60112			c'7	574.223	574.223	1.48375
	c'30	2925.31	2925.31	0.341844			c'8	688.266	688.265	-1.23208
	c'31	2996.34	2996.34	-1.23484			c'9	759.303	759.303	0.595283
	c'34	3311.51	3311.49	-3.35195			z'10	846.324	846.324	0.534075
	c'37	3667.71	3667.69	-4.7441			z'11	959.408	959.407	-0.883879
	c'38	3782.74	3782.73	-0.951691			z'12	1087.5	1087.5	-0.0441378
	c'40	3938.83	3938.81	-5.12843			z'13	1200.59	1200.59	1.45929
	c'41	4094.93	4094.91	-4.39568			z'14	1315.61	1315.61	0.951647
	c'42	4181.96	4181.94	-5.26069			z'15	1444.66	1444.66	-0.51777
	c'43	4268.99	4268.98	-3.8885			z'6	588.227	588.227	0.428406
	c'47	4742.24	4742.21	-5.92548			z'7	645.249	645.249	0.855484
	y14	1332.64	1332.64	-2.32621			z'8	702.27	702.271	0.786022
	y16	1617.78	1617.78	-1.29807			z'9	789.302	789.303	1.33282
	y17	1714.84	1714.83	-1.51618
	y18	1811.89	1811.89	-1.54535
	y19	1939.98	1939.98	-2.06187
	y20	1997	1997	-2.4036
	y21	2094.06	2094.06	-1.09835
	y22	2222.12	2222.11	-0.990047
	y23	2309.15	2309.14	-2.29522
	y24	2380.19	2380.18	-1.34443
	y25	2543.25	2543.25	-1.14027
	y26	2658.28	2658.27	-2.82138
	y27	2755.33	2755.32	-3.30269
	y28	2868.41	2868.41	-1.22019
	y29	2939.45	2939.44	-2.61954
	y30	3026.48	3026.47	-2.74246
	y31	3139.57	3139.55	-3.94959
	y32	3210.6	3210.6	-1.43275
	y33	3338.66	3338.65	-3.17493
	y34	3467.7	3467.69	-3.57585
	y35	3595.8	3595.78	-3.83781
	y36	3710.83	3710.82	-1.05098
	y37	3807.88	3807.88	-0.840363
	y38	3920.96	3920.95	-4.20815
	y39	4007.99	4007.99	-0.548903
	y40	4095.03	4095.01	-4.88397
	y41	4192.08	4192.06	-5.62966
	y42	4307.11	4307.09	-4.45775
	y43	4420.19	4420.17	-3.91386
	y44	4535.22	4535.19	-5.20372
	y45	4592.24	4592.24	1.02347
	y46	4649.26	4649.26	-1.03242
	y47	4748.33	4748.3	-5.39137
	y48	4862.37	4862.36	-1.85095
	y49	5018.47	5018.42	-10.2023
	y50	5115.53	5115.47	-10.0674
	y52	5331.6	5331.61	0.956561
	z'14	1317.63	1317.63	-1.74556
	z'15	1446.67	1446.67	-2.14285
	z'16	1602.77	1602.77	-1.62219
	z'19	1924.97	1924.97	-1.92211
	z'20	1981.99	1981.99	-1.16045
	z'22	2207.11	2207.1	-1.6311
	z'23	2294.14	2294.13	-1.52563
	z'24	2365.17	2365.17	-1.09928
	z'25	2528.24	2528.23	-2.37319
	z'26	2643.26	2643.26	-1.96726
	z'28	2853.4	2853.39	-3.01395
	z'29	2924.44	2924.43	-1.70973
	z'30	3011.47	3011.47	-1.5607
	z'31	3124.55	3124.54	-3.20046
	z'32	3195.59	3195.58	-2.31569
	z'33	3323.65	3323.64	-2.13621
	z'34	3452.69	3452.68	-3.70725
	z'35	3580.79	3580.77	-3.63049
	z'36	3695.81	3695.8	-2.84105
	z'38	3905.95	3905.91	-9.49833
	z'39	3992.98	3992.98	-1.40246
	z'40	4080.02	4079.99	-5.63723
	z'42	4292.1	4292.08	-3.65789
	z'43	4405.18	4405.16	-4.018
	z'44	4520.21	4520.18	-6.39351
	z'45	4577.23	4577.19	-7.27515
	z'46	4634.25	4634.24	-1.83417
	z'47	4733.32	4733.28	-7.90143
	z'48	4847.36	4847.33	-5.90012
	z'49	5003.46	5003.42	-9.29357
	z'51	5215.54	5215.52	-3.25949
	z'62	6350.22	6350.15	-9.99966
	z'63	6479.26	6479.17	-13.304

## Sheet: Table S3
	Table S3: Observed ISD fragments EcoO6A
	Assigned fragments in positive ion mode MS						Assigned fragments in negative ion mode MS
	Fragment Type	Theoretical m/z	Observed m/z	Error (ppm)			Fragment Type	Theoretical m/z	Observed m/z	Error (ppm)
	y14	1332.64	1332.64	-2.10109			c'6	446.164	446.165	1.01308
	y16	1617.78	1617.78	-1.11263			c'7	574.223	574.223	1.3096
	y17	1714.84	1714.83	-1.34124			z'11	959.408	959.407	-0.675417
	y18	1811.89	1811.89	-1.26939			z'12	1087.5	1087.5	0.507585
	y19	1939.98	1939.98	-1.39176			z'13	1200.59	1200.59	1.70916
	y21	2094.06	2094.06	-0.668559			z'14	1315.61	1315.61	0.875637
	y22	2222.12	2222.11	-0.720034			z'15	1444.66	1444.66	-0.44855
	y23	2309.15	2309.14	-1.90546			z'6	588.227	588.227	0.428406
	y24	2380.19	2380.18	-1.00832			z'7	645.249	645.249	0.855484
	y25	2543.25	2543.25	-1.10095			z'8	702.27	702.27	0.643627
	y26	2658.28	2658.27	-2.40758			z'9	789.302	789.304	3.10654
	y27	2755.33	2755.32	-3.15752
	y28	2868.41	2868.41	-0.941287
	y29	2939.45	2939.44	-1.97316
	y30	3026.48	3026.47	-2.49465
	y31	3139.57	3139.55	-3.50367
	y32	3210.6	3210.6	-1.02784
	y33	3338.66	3338.65	-3.29473
	y34	3467.7	3467.69	-3.02794
	y35	3595.8	3595.79	-3.72657
	y36	3710.83	3710.82	-1.15877
	y37	3807.88	3807.86	-4.98966
	y38	3920.96	3920.95	-2.39737
	y39	4007.99	4007.99	-1.79641
	y40	4095.03	4095.01	-3.39436
	y41	4192.08	4192.05	-5.86821
	y42	4307.11	4307.1	-1.11444
	y43	4420.19	4420.18	-2.42071
	y44	4535.22	4535.19	-6.15186
	y45	4592.24	4592.2	-7.36024
	y46	4649.26	4649.25	-1.78523
	y47	4748.33	4748.31	-3.20113
	y48	4862.37	4862.36	-2.46793
	y49	5018.47	5018.45	-4.08491
	y50	5115.53	5115.48	-9.4223
	y52	5331.6	5331.55	-9.26551
	y53	5428.65	5428.62	-6.68674
	y54	5541.74	5541.78	7.25404
	y56	5699.81	5699.76	-7.80728
	z'13	1202.6	1202.6	-1.74621
	z'14	1317.63	1317.63	-1.2143
	z'15	1446.67	1446.67	-1.65898
	z'16	1602.77	1602.77	-1.18545
	z'19	1924.97	1924.97	-1.76626
	z'20	1981.99	1981.99	-0.908176
	z'22	2207.11	2207.1	-1.13271
	z'23	2294.14	2294.13	-1.43845
	z'24	2365.17	2365.17	-0.803323
	z'25	2528.24	2528.23	-1.81945
	z'26	2643.26	2643.26	-1.62678
	z'28	2853.4	2853.39	-2.27798
	z'29	2924.44	2924.44	-1.12842
	z'30	3011.47	3011.47	-1.42787
	z'31	3124.55	3124.55	-2.04829
	z'32	3195.59	3195.58	-2.91026
	z'33	3323.65	3323.64	-2.16629
	z'34	3452.69	3452.68	-3.64933
	z'35	3580.79	3580.78	-3.57463
	z'36	3695.81	3695.81	-2.43519
	z'38	3905.95	3905.94	-1.71533
	z'39	3992.98	3992.97	-3.28075
	z'40	4080.02	4079.99	-6.24998
	z'42	4292.1	4292.09	-1.58431
	z'43	4405.18	4405.16	-3.83639
	z'44	4520.21	4520.18	-5.46435
	z'45	4577.23	4577.19	-7.40623
	z'47	4733.32	4733.28	-7.35214
	z'48	4847.36	4847.33	-6.10642
	z'49	5003.46	5003.43	-6.75532
	z'51	5215.54	5215.52	-3.50874
	z'62	6350.22	6350.18	-5.68484

## Sheet: Table S4
	Table S4: Observed ISD fragments EcoO25B
	Assigned fragments in positive ion mode MS						Assigned fragments in negative ion mode MS
	Fragment Type	Theoretical m/z	Observed m/z	Error (ppm)			Fragment Type	Theoretical m/z	Observed m/z	Error (ppm)
	z'13	1202.6	1202.6	-2.49459			c'6	446.164	446.164	0.340682
	c'16	1305.58	1305.57	-2.22124			c'7	574.223	574.223	1.3096
	z'14	1317.63	1317.62	-2.42861			z'6	588.227	588.227	0.258404
	y14	1332.64	1332.64	-2.40125			z'7	645.249	645.249	0.700505
	c'17	1418.66	1418.66	-2.60809			c'8	688.266	688.265	-0.796204
	z'15	1446.67	1446.67	-2.5576			z'8	702.27	702.27	0.643627
	y15	1461.68	1461.68	-2.18926			c'9	759.303	759.303	0.331883
	c'18	1489.7	1489.7	-2.34947			z'9	789.302	789.303	1.58621
	z'16	1602.77	1602.77	-1.99654			z'10	846.324	846.324	0.888549
	y16	1617.78	1617.78	-2.03983			c'10	860.35	860.351	0.641599
	c'19	1618.74	1618.74	-2.28573			c'11	917.372	917.372	0.165691
	y17	1714.84	1714.83	-2.3909			z'11	959.408	959.406	-1.19657
	c'20	1747.78	1747.78	-2.51747			c'12	1004.4	1004.4	0.649141
	y18	1811.89	1811.88	-2.37321			c'13	1061.43	1061.42	-0.704713
	c'21	1818.82	1818.82	-2.36417			z'12	1087.5	1087.5	-0.0441378
	z'19	1924.97	1924.97	-2.64939			c'14	1118.45	1118.45	0.314722
	y19	1939.98	1939.98	-2.78353			c'15	1175.47	1175.47	-0.89156
	c'22	1965.89	1965.88	-2.69598			z'13	1200.59	1200.59	1.54258
	z'20	1981.99	1981.99	-2.77498			c'16	1303.56	1303.56	0.116603
	y20	1997	1997	-3.15472			z'14	1315.61	1315.62	1.55973
	c'23	2080.92	2080.91	-2.9314			c'17	1416.65	1416.65	0.883777
	y21	2094.06	2094.05	-2.05343			z'15	1444.66	1444.66	-0.310108
	c'24	2194	2193.99	-2.87147			c'18	1487.68	1487.69	0.908795
	z'22	2207.11	2207.1	-2.71849
	y22	2222.12	2222.11	-2.74513
	z'23	2294.14	2294.13	-2.83331
	y23	2309.15	2309.14	-3.37787
	z'24	2365.17	2365.17	-2.15629
	c'25	2380.08	2380.07	-2.98309
	y24	2380.19	2380.18	-2.31074
	c'26	2494.12	2494.11	-3.80895
	z'25	2528.24	2528.23	-3.55979
	y25	2543.25	2543.24	-3.22422
	c'27	2623.17	2623.16	-3.35473
	z'26	2643.26	2643.26	-3.29138
	y26	2658.28	2658.26	-3.98755
	c'28	2726.17	2726.17	-2.64106
	y27	2755.33	2755.32	-4.28261
	c'29	2797.21	2797.2	-3.53924
	z'28	2853.4	2853.39	-4.03028
	y28	2868.41	2868.4	-4.1835
	z'29	2924.44	2924.43	-4.00077
	c'30	2925.31	2925.3	-2.66639
	y29	2939.45	2939.44	-4.0824
	c'31	2996.34	2996.33	-4.17175
	z'30	3011.47	3011.46	-2.75613
	y30	3026.48	3026.47	-4.06413
	z'31	3124.55	3124.54	-4.64066
	y31	3139.57	3139.55	-4.96884
	z'32	3195.59	3195.58	-5.10078
	c'33	3198.42	3198.4	-6.597
	y32	3210.6	3210.59	-3.9245
	c'34	3311.51	3311.49	-4.80144
	z'33	3323.65	3323.64	-4.42285
	y33	3338.66	3338.64	-5.12181
	c'35	3426.53	3426.53	-1.25491
	z'34	3452.69	3452.68	-4.98162
	y34	3467.7	3467.69	-5.13308
	c'36	3539.62	3539.61	-3.19244
	z'35	3580.79	3580.77	-5.25024
	y35	3595.8	3595.78	-5.39519
	c'37	3667.71	3667.69	-6.51632
	z'36	3695.81	3695.8	-4.89743
	y36	3710.83	3710.81	-4.28476
	c'38	3782.74	3782.72	-6.08025
	y37	3807.88	3807.86	-5.0947
	c'39	3839.76	3839.74	-6.40665
	z'38	3905.95	3905.93	-4.83877
	y38	3920.96	3920.94	-5.89141
	c'40	3938.83	3938.8	-8.02269
	z'39	3992.98	3992.96	-6.13576
	y39	4007.99	4007.97	-5.83833
	z'40	4080.02	4079.98	-8.84801
	c'41	4094.93	4094.91	-5.54344
	y40	4095.03	4095	-6.61778
	c'42	4181.96	4181.93	-7.34105
	y41	4192.08	4192.05	-7.41875
	c'43	4268.99	4268.97	-5.80933
	z'42	4292.1	4292.07	-6.10424
	y42	4307.11	4307.08	-5.54897
	z'43	4405.18	4405.15	-6.78746
	y43	4420.19	4420.16	-7.78247
	c'44	4425.09	4425.06	-8.3388
	z'44	4520.21	4520.17	-7.65452
	y44	4535.22	4535.19	-6.15186
	c'45	4556.14	4556.09	-9.76705
	z'45	4577.23	4577.19	-7.6247
	y45	4592.24	4592.2	-8.841
	z'46	4634.25	4634.19	-11.9976
	y46	4649.26	4649.23	-6.25906
	z'47	4733.32	4733.27	-9.5282
	c'47	4742.24	4742.19	-8.6668
	z'48	4847.36	4847.32	-8.14876
	y48	4862.37	4862.35	-4.40114
	y49	5018.47	5018.45	-5.22071
	y50	5115.53	5115.46	-12.3936
	c'52	5209.47	5209.43	-8.59972
	z'51	5215.54	5215.5	-7.20922
	c'53	5324.5	5324.45	-9.65349
	y52	5331.6	5331.58	-3.92002
	c'54	5425.55	5425.48	-11.6486
	c'55	5539.59	5539.52	-13.3945
	y56	5699.81	5699.74	-12.3513

## Sheet: Table S5
	Table S5: Theoretical m/z-values or RUs fragment ions
		EcoO2			EcoO6A			EcoO25B
		1 RU	2 RUs	3 RUs	1 RU	2 RUs	3 RUs	1 RU	2 RUs	3 RUs
	Elemental composition B-ion	C34H56N2O21	C68H112N4O42	C102H168N6O63	C34H56N2O25	C68H112N4O50	C102H168N6O75	C34H55NO24	C68H110N2O48	C102H165N3O72
	m/z-value [M+Na]+	851.327	1679.66	2508	915.306	1807.62	2699.94	884.301	1745.61	2606.92
	mass of 23Na = 22.98977 Da
